# Supplementary material for: Genome-wide identification of grain filling genes regulated by the OsSMF1 transcription factor in rice
Source: Rice (N Y). 2017 Apr 26;10:16. doi: 10.1186/s12284-017-0155-4 (PMC5405039; doi:10.1186/s12284-017-0155-4)
Supplement: Supplementary file 3 — Primers used for PCR/real-time PCR. (XLSX 12 kb) [file 12284_2017_155_MOESM3_ESM.xlsx]

## Sheet: Sheet1
Table S2. Primers that were used for PCR/real-time PCR
Primer ID	Sequence
RISBZ1-1033F	GTGCCGATCCAGAACAACAA
RISbZ1-R	CTGAAGCTCCATGTTGAC
RISbZ1-B1	AAAAAGCAGGCTATGGAGCACGTGTTCGCC
RISBZ1-B2	AGAAAGCTGGGTCTACTGAAGCTCCATGTTGAC
OsNAC6_F	GGCAATGATCAACCCCAGGA
OsNAC6_R	GGTTCTACAGACGGCATCCA
Os12g0621600_F	CTCGACGCGTCATGCAATCA
Os12g0621600_R	TTCGAAGCTGGGAGTTGCTT
proOs12g0621600-1625F2_GCN4-like	TAGACGATGTTGCTTCAAACT
proOs12g0621600-1484R2_GCN4-like	TGTGAGGGATAAGGTGTAAG
proOs12g0621600-2088F1_ACGT	CACACACGTGGTGCCAATCC
proOs12g0621600-1929R1_ACGT	AGCCCACTGATACATTGTTG
GBSS_1280F	AGGAGGACGTCCAGATCGTT
GBSS_1476R	CAGCTGGATGAGTCCACAGG
Os03g0168500_F	GTTGGCAGATCACCAAAGCTG
Os03g0168500_R	TCTTATAAATCTTAGGGTGTAGGGC
proOs03g016850-576F	CAAAAGTTTGCCCATGACTC
proOs03g016850-441R	TTCTATCTAAGGCGGCACGG
Glb_F	GACCAGGGCGAGGCAGTA
Glb_R	TTTGTTTTGATCACTATCTCGTTGC
Os11g0582400_F	CCATCCTCCAGGCAGTGTAA
Os11g0582400_R	AGTGTACTGCAACAACCGGA
RPBF_F	TCGCTTTAGTTCGTTTTTTATCC
RPBF_R	AACTCCCCTTAAACATGAGA
CUC2_F	CCAGCAGTTTGTTGGGAACC
CUC2_R	CCCTCTGTCATCACACTCGC
Patatin_F	TTGAGCCAGAGCCAAACCTT
Patatin_R	AGTAGGGGACACGCAATCCT
OsGZF1-CCCH_F	ACCACCATACCGGTGTCAAC
OsGZF1-CCCH_R	TGGCAATTTGCGAGCTTGTG
tubulin_F	ACCGTGATTGATGAGGTGAG
tubulin_R	CAGCGTTGAACACAAGGAAG
ACGT_Os01g0393100_CUC2_F_B1	AAAAAGCAGGCTTTAATATGGCACCCGTGTTC
ACGT_Os01g0393100_CUC2_R_B2	AGAAAGCTGGGTCACCACGTACTACAGCTCTC
ATGA_Os07g0668600OsGZF1_F_B1	AAAAAGCAGGCTCTTGTTTCTAACGGCAGGGT
ATGA_Os07g0668600OsGZF1_R_B2	AGAAAGCTGGGTTATATGCAAGCTAAGCCTGT
ATGA_Os03g0766200_LTP_F_B1	AAAAAGCAGGCTGTGAGCTGTCGTATCACTTC
ATGA_Os03g0766200_LTP_R_B2	AGAAAGCTGGGTTGTTGGCACTACAGTGCTAC
GCN4_Os01t0898500_Patatin_F_B1	AAAAAGCAGGCTGACTTGAAGCTCAAGGAAGA
GCN4_Os01t0898500_Patatin_R_B2	AGAAAGCTGGGTGGCAGAGGCAAACAAGTCA
ATGA_Os02g0252400_RPBF_F_B1	AAAAAGCAGGCTCTTCTTGCACCGGAAGAAGC
ATGA_Os02g0252400_RPBF_R_B2	AGAAAGCTGGGTTGATCACCTCCTGCACACAA
GCN4_Os03g0168500_TRX_F_B1	AAAAAGCAGGCTGACTAGCAGGTGTTACTGCC
GCN4_Os03g0168500_TRX_R_B2	AGAAAGCTGGGTATGAAACAGATCAGCACTCC
ACGT_Os05g0499100_Glb_F_B1	AAAAAGCAGGCTGGTGAGAGAGGAGGAAGAAG
ACGT_Os05g0499100_Glb_R_B2	AGAAAGCTGGGTTGATGATCAATCAGACAATCAC
GCN4ACGT_Os07g0182000_RISBZ_F1_B1	AAAAAGCAGGCTAAGTAGTCATCATGCCTCAG
GCN4ACGT_Os07g0182000_RISBZ_F2_B1	AAAAAGCAGGCTGCTAGCATAACCATAAGTGTA
GCN4ACGT_Os07g0182000_RISBZ_R_B2	AGAAAGCTGGGTAAATGAATTCGCGAGGGGTT
ACGT_GCN4_Os05g041540_F_B1	AAAAAGCAGGCTGTCCAAGAGACCATGAGTTC
ACGT_GCN4_Os05g041540_R_B2	AGAAAGCTGGGTTGAAATGAGGGCGCAATGCT
Os05g0404700_F_B1_ACGT	AAAAAGCAGGCTGTCTCCACCATCTTGTAGAC
Os05g0404700_R_B2_ACGT	AGAAAGCTGGGTGATGGTCACCTCTAGGGTCA
Os05g0569400_F_B1_ACGT	AAAAAGCAGGCTCTCAAGGCAGGACACGAGAA
Os05g0569400_R_B2_ACGT	AGAAAGCTGGGTGCGTGAAGAGAGAGTAGAGG
PLATZ_F_B1_ACGT	AAAAAGCAGGCTACTTTCATTAACCGTAATTCG
PLATZ_R_B2_ACGT	AGAAAGCTGGGTGGTGAACACAAGAGGATTCT
OsEnS146_F_B1_ACGT	AAAAAGCAGGCTATGACACTATAGGTGGTTGG
OsEnS146_R_B2_ACGT	AGAAAGCTGGGTGGCTAGCTGGAAGAAGCTAG
