# Supplementary material for: Genome-wide identification of grain filling genes regulated by the OsSMF1 transcription factor in rice
Source: Rice (N Y). 2017 Apr 26;10:16. doi: 10.1186/s12284-017-0155-4 (PMC5405039; doi:10.1186/s12284-017-0155-4)
Supplement: Supplementary file 6 — List of putative OsSMF1 target genes, as determined by RAN analysis (r-value ≥ 0.55, depth = 1). (XLSX 19 kb) [file 12284_2017_155_MOESM6_ESM.xlsx]

## Sheet: RAN055
Table S1. List of putative OsSMF target genes, as determined by RAN analysis (r-value ≥ 0.55, depth = 1)
IRGSP Gene	#	Target Spot		MSU Gene	TAIR Locus	r	P-value	Z-score	Description
Os07g0182000	0	AB053472				1			OsSMF1
Os02g0214500	1	AK107283		LOC_Os02g12310	AT1G77450	0.779901	3.87e-37	3.62002	No apical meristem (NAM) protein domain containing protein.
Os11g0535100	2	Os11g0535100				0.700486	2.73e-27	3.25042	10 kDa prolamin precursor.
Os10g0138600	3	AK107242		LOC_Os10g04900		0.692455	1.79e-26	3.21304	Cyclin-like F-box domain containing protein.
Os12g0151000	4	AK107301		LOC_Os12g05540	AT3G52780	0.690478	2.81e-26	3.20384	Purple acid phosphatase.
Os07g0615500	5	AK108210		LOC_Os07g42390		0.685817	8.07e-26	3.18215	Protein of unknown function DUF581 family protein.
Os07g0212300	6	AK107375		LOC_Os07g11120	AT3G12600	0.676725	5.97e-25	3.13983	NUDIX hydrolase domain containing protein.
Os07g0624600	7	AK109902		LOC_Os07g43160	AT5G65140	0.673353	1.23e-24	3.12414	Trehalose-6-phosphate phosphatase.
Os10g0191900	8	Os10g0191900		LOC_Os10g11580	AT5G63470	0.66914	3e-24	3.10454	Histone-fold domain containing protein.
Os04g0677400	9	AK069752		LOC_Os04g58100	AT5G23390	0.660512	1.78e-23	3.06438	Conserved hypothetical protein.
Os02g0252400	10	AB028131		LOC_Os02g15350	AT3G52440	0.65864	2.6e-23	3.05567	Rice prolamin box binding factor (RPBF)
Os03g0427300	11	AK107271		LOC_Os03g31360	AT5G44120	0.657918	3.01e-23	3.0523	GluA-3
Os03g0336100	12	AK105307		LOC_Os03g21790	AT2G28490	0.6567	3.84e-23	3.04664	11-S plant seed storage protein family protein.
Os04g0528000	13	Os04g0528000		LOC_Os04g44580	AT1G03610	0.655596	4.79e-23	3.0415	Protein of unknown function DUF789 family protein.
Os07g0668600	14	AK108315		LOC_Os07g47240	AT5G07500	0.654382	6.1e-23	3.03585	Zinc finger, CCCH-type domain containing protein (OsGZF).
Os01g0898500	15	AK106563		LOC_Os01g67310	AT4G37050	0.644547	4.14e-22	2.99008	Patatin-like protein 2 (Fragment).
Os01g0580400	16	AY332467		LOC_Os01g39850	AT5G63470	0.63777	1.49e-21	2.95854	Histone-fold domain containing protein.
Os02g0242600	17	AY196923		LOC_Os02g14600	AT5G44120	0.634358	2.8e-21	2.94265	GluB-7
Os05g0569400	18	AK100553		LOC_Os05g49430	AT3G61610	0.632182	4.17e-21	2.93253	Galactose mutarotase-like domain containing protein.
Os09g0520400	19	Os09g0520400		LOC_Os09g34880	AT4G38900	0.628863	7.62e-21	2.91708	Eukaryotic transcription factor (OsbZIP76).
Os02g0721100	20	AK108167		LOC_Os02g48910	AT3G08690	0.627058	1.06e-20	2.90868	Ubiquitin-conjugating enzyme E2-17 kDa 11
Os01g0762500	21	X05662		LOC_Os01g55690	AT5G44120	0.626386	1.19e-20	2.90555	GluA-1
Os12g0161500	22	AK064192		LOC_Os12g06440	AT1G43770	0.626149	1.24e-20	2.90445	Hypothetical protein.
Os03g0168500	23	Os03g0168500		LOC_Os03g07226	AT5G15300	0.626073	1.26e-20	2.9041	Thioredoxin-related domain containing protein.
Os03g0712800	24	AK063913		LOC_Os03g50490	AT5G37600	0.625787	1.32e-20	2.90276	Glutamine synthetase root isozyme 2
Os05g0417700	25	Os05g0417700		LOC_Os05g34510		0.62457	1.64e-20	2.8971	Hypothetical protein.
Os01g0393400	26	Os01g0393400		LOC_Os01g29870	AT2G47000	0.622833	2.24e-20	2.88902	MDR-like ABC transporter.
Os05g0509400	27	AK108053		LOC_Os05g43380	AT3G22760	0.621075	3.05e-20	2.88083	Tesmin/TSO1-like, CXC domain containing protein. CPP TF Family.
Os07g0457400	28	Os07g0457400				0.620757	3.22e-20	2.87935	Conserved hypothetical protein.
Os01g0743500	29	AK073858		LOC_Os01g54030	AT2G19900	0.620128	3.6e-20	2.87643	NADP-dependent malic enzyme
Os02g0296400	30	Os02g0296400		LOC_Os02g19420	AT3G20800	0.618984	4.39e-20	2.8711	Cell differentiation protein rcd1.
Os02g0249500	31	AK107597		LOC_Os02g15140		0.614147	1.01e-19	2.84859	Hypothetical protein.
Os04g0380800	32	Os04g0380800		LOC_Os04g31170		0.614026	1.03e-19	2.84803	Conserved hypothetical protein.
Os03g0766200	33	Os03g0766200		LOC_Os03g55734		0.612654	1.31e-19	2.84164	Bifunctional inhibitor/plant lipid transfer protein/seed storage domain containing
Os02g0528200	34	D16201		LOC_Os02g32660	AT5G03650	0.611025	1.72e-19	2.83406	Branching enzyme-3 precursor
Os02g0463500	37	AK107401		LOC_Os02g26480	AT1G73300	0.605492	4.36e-19	2.80831	Serine carboxypeptidase I precursor
Os01g0133400	38	AK065247		LOC_Os01g04190	AT5G16150	0.605315	4.49e-19	2.80749	Hexose transporter (Fragment).
Os12g0621600	39	AK107596		LOC_Os12g42670		0.601242	8.78e-19	2.78853	Hypothetical protein.
Os07g0213600	41	AK107696		LOC_Os07g11310		0.59894	1.28e-18	2.77782	Plant lipid transfer/seed storage/trypsin-alpha amylase inhibitor domain containing
Os07g0485100	42	AK060443		LOC_Os07g30170	AT5G64370	0.597463	1.62e-18	2.77095	Nitrilase/cyanide hydratase and apolipoprotein N-acyltransferase domain containing
Os01g0393100	45	AK107407		LOC_Os01g29840	AT5G18270	0.595457	2.24e-18	2.76161	No apical meristem (NAM) protein domain containing protein (CUC2).
Os03g0799600	46	AK072569		LOC_Os03g58530	AT4G22140	0.59434	2.68e-18	2.75641	ES43 like protein.
Os02g0694100	48	Os02g0694100		LOC_Os02g46690		0.591663	4.1e-18	2.74395	Cyclin-like F-box domain containing protein.
Os03g0598700	50	AK108026		LOC_Os03g40170	AT3G02290	0.590821	4.68e-18	2.74003	Zn-finger, RING domain containing protein.
Os01g0233900	51	AK100714		LOC_Os01g13280	AT3G15355	0.590317	5.07e-18	2.73768	Ubiquitin-conjugating enzymes domain containing protein.
Os02g0719100	52	AK069715		LOC_Os02g48740	AT5G35700	0.588952	6.28e-18	2.73133	Fimbrin/plastin-like (Fragment).
Os07g0607400	54	AK106797		LOC_Os07g41650	AT5G55590	0.588664	6.57e-18	2.72999	Pectinesterase family protein.
Os05g0404700	55	Os05g0404700		LOC_Os05g33554	AT3G63030	0.586899	8.66e-18	2.72178	CW-type Zn-finger domain containing protein.
Os02g0268100	57	AK107238		LOC_Os02g16820	AT1G03880	0.58622	9.62e-18	2.71862	GluB-5
Os11g0512000	58	AK107369		LOC_Os11g31330	AT1G77450	0.585516	1.07e-17	2.71534	No apical meristem (NAM) protein domain containing protein.
Os11g0701100	60	AK064356			AT5G24090	0.585031	1.16e-17	2.71309	Xylanase inhibitor protein 2.
Os02g0453600	63	AK064478		LOC_Os02g25640	AT5G44120	0.581411	2.02e-17	2.69624	GluC-1
Os10g0138300	65	Os10g0138300		LOC_Os10g04890		0.578811	3e-17	2.68414	Conserved hypothetical protein.
Os01g0585100	66	AK069774		LOC_Os01g40280	AT5G35460	0.578453	3.16e-17	2.68247	Conserved hypothetical protein.
Os04g0437000	69	Os04g0437000		LOC_Os04g35660	AT5G64530	0.577152	3.85e-17	2.67641	No apical meristem (NAM) protein domain containing protein.
Os06g0141400	72	AK121184		LOC_Os06g04930	AT5G25940	0.574795	5.48e-17	2.66544	Early nodulin
Os02g0807200	73	Os02g0807200			AT1G21210	0.574342	5.86e-17	2.66334	EGF-like calcium-binding domain containing protein.
Os09g0280500	76	AK106988		LOC_Os09g10840	AT5G06839	0.572665	7.52e-17	2.65553	Basic-leucine zipper (bZIP) transcription factor domain containing protein.
Os02g0268300	77	X14393		LOC_Os02g16830	AT1G03880	0.572174	8.09e-17	2.65325	GluB-4
Os01g0760600	80	AK103586		LOC_Os01g55540	AT5G11520	0.567675	1.57e-16	2.63231	Aspartate aminotransferase, cytoplasmic
Os07g0216600	81	AK107674		LOC_Os07g11630		0.566864	1.76e-16	2.62853	Cereal seed allergen, trypsin/alpha-amylase inhibitor family protein.
Os07g0276000	84	AK069795		LOC_Os07g17460	AT4G00160	0.565846	2.04e-16	2.6238	Cyclin-like F-box domain containing protein.
Os03g0742300	85	AK108126		LOC_Os03g53100	AT3G04280	0.56574	2.08e-16	2.6233	Response regulator receiver domain containing protein.
Os05g0557600	86	AK121717		LOC_Os05g48380	AT3G15355	0.565576	2.13e-16	2.62254	Ubiquitin-conjugating enzymes domain containing protein.
Os07g0214100	88	X66257		LOC_Os07g11360		0.564341	2.54e-16	2.61679	Seed allergenic protein RA17 precursor.
Os09g0567900	90	AK061415		LOC_Os09g39440	AT2G36310	0.563046	3.06e-16	2.61076	Inosine/uridine-preferring nucleoside hydrolase domain containing protein.
Os04g0508500	91	AK109620		LOC_Os04g42950	AT4G13480	0.562834	3.15e-16	2.60978	Snapdragon myb protein 305 homolog.
Os11g0582400	93	AF049348		LOC_Os11g37270		0.561953	3.58e-16	2.60568	Embryo-specific protein
Os04g0497300	94	AF257779		LOC_Os04g41980	AT4G00860	0.561642	3.74e-16	2.60423	Protein of unknown function DUF1138 family protein.
Os10g0400200	95	AK107314		LOC_Os10g26060	AT5G44120	0.560167	4.62e-16	2.59737	GluA-2
Os05g0491400	96	AK107986		LOC_Os05g41230	AT5G21090	0.560074	4.68e-16	2.59693	LRR protein.
Os07g0603600	97	AK071549		LOC_Os07g41230	AT3G29770	0.559926	4.78e-16	2.59625	Alpha/beta hydrolase family protein.
Os03g0369100	102	AK111061		LOC_Os03g25350	AT4G30880	0.558318	6e-16	2.58876	Plant lipid transfer/seed storage/trypsin-alpha amylase inhibitor domain
Os01g0517800	103	Os01g0517800		LOC_Os01g33350	AT2G27930	0.557988	6.29e-16	2.58722	PLATZ transcription factor
Os04g0593700	106	AK069584		LOC_Os04g50730	AT1G32340	0.555888	8.45e-16	2.57745	RWD domain containing protein.
Os07g0214300	108	AK107328		LOC_Os07g11380		0.5557	8.67e-16	2.57657	Seed allergenic protein RAG2 precursor.
Os01g0235700	110	AK064943		LOC_Os01g13460	AT1G01260	0.552961	1.27e-15	2.56383	Basic helix-loop-helix dimerisation region bHLH domain containing protein.
Os05g0415400	111	AK107330		LOC_Os05g34310	AT1G61110	0.552805	1.3e-15	2.5631	No apical meristem (NAM) protein domain containing protein (OsNAC6)
Os06g0133000	114	AK070431		LOC_Os06g04200	AT1G32900	0.551804	1.49e-15	2.55844	Granule-bound starch synthase I, chloroplast precursor (GBSS).
Os04g0629300	117	AK102284		LOC_Os04g53720	AT1G50410	0.550359	1.82e-15	2.55172	SNF2-related domain containing protein.
Os05g0499100	120	X63990		LOC_Os05g41970		0.549582	2.02e-15	2.5481	26 kDa globulin (Alpha-globulin).
Os04g0168000	124	AK109174		LOC_Os04g08570		0.548042	2.5e-15	2.54094	Conserved hypothetical protein.
Os03g0174900	125	Y10905		LOC_Os03g07880	AT3G14020	0.547769	2.59e-15	2.53966	Transcriptional activator php2.
Os07g0650000	126	AK102825			AT5G18980	0.546295	3.17e-15	2.5328	Conserved hypothetical protein.
Os02g0459400	127	AK062336				0.545713	3.43e-15	2.5301	Conserved hypothetical protein.
Os03g0179700	129	Os03g0179700		LOC_Os03g08200	AT2G05910	0.544737	3.91e-15	2.52555	Protein of unknown function DUF567 family protein.
